# Supplementary material for: A new species of Trichieurina (Diptera, Chloropidae) with a key to the world species of the genus
Source: Zookeys. 2014 Aug 13;(433):89–96. doi: 10.3897/zookeys.433.7847 (PMC4141181; doi:10.3897/zookeys.433.7847)
Supplement: XML Treatment for Trichieurina [file zookeys.433.7847-treatment1.xml]

<!DOCTYPE tp:taxon-treatment
  PUBLIC "-//TaxonX//DTD Taxonomic Treatment Publishing DTD v0 20100105//EN" "tax-treatment-NSO.dtd">
<tp:taxon-treatment xmlns:tp="http://www.plazi.org/taxpub"><tp:treatment-meta><kwd-group><label>Taxon classification</label><kwd><named-content content-type="kingdom">Animalia</named-content></kwd><kwd><named-content content-type="order">Diptera</named-content></kwd><kwd><named-content content-type="family">Chloropidae</named-content></kwd></kwd-group><mixed-citation publication-type="journal"><person-group><name><surname>Kubík</surname><given-names>Štěpán</given-names></name><name><surname>Barták</surname><given-names>Miroslav</given-names></name></person-group><article-title>A new species of <italic>Trichieurina</italic> (Diptera, Chloropidae) with a key to the world species of the genus</article-title><source>Zookeys</source><day>13</day><month>8</month><year>2014</year><volume>2014</volume><issue>433</issue><fpage>89</fpage><lpage>96</lpage><pub-id pub-id-type="doi">10.3897/zookeys.433.7847</pub-id></mixed-citation></tp:treatment-meta><tp:nomenclature><tp:taxon-name>
                        <tp:taxon-name-part taxon-name-part-type="genus">Trichieurina</tp:taxon-name-part>
                    </tp:taxon-name><tp:taxon-authority>Duda</tp:taxon-authority><tp:nomenclature-citation-list><tp:nomenclature-citation><tp:taxon-name>Trichieurina</tp:taxon-name><comment> Duda, 1933: 126. Type species: <italic><tp:taxon-name>Eurina pubescens</tp:taxon-name></italic> Meigen, 1830 by original designation.</comment></tp:nomenclature-citation></tp:nomenclature-citation-list></tp:nomenclature><tp:treatment-sec sec-type="Redescription of the genus"><title>Redescription of the genus.</title><p>Medium sized species (4–6 mm) brown to brownish gray coloured, with strongly projecting frons, body covered with very thick brown and silvery-gray microtrichosity, and with extremely long and slender setae and setulae. Head brown, longer than high, triangular. Eyes small rounded oval, sparsely covered with long setulae. Gena broad, equally broad behind as height of compound eye, brown with gray microtrichosity and long dark setulae. Postgena gray microtrichose, lower margin brownish black or yellow without microtrichosity. Vibrissa indistinct. Frons projecting before eye margin at a distance corresponding to the length of eye (<italic><tp:taxon-name>Trichieurina pubescens</tp:taxon-name></italic> and African species) or half length of eye (<italic><tp:taxon-name>Trichieurina crinita</tp:taxon-name></italic>), with triangular fore margin and long frontal setae. Hind margin of ocellar triangle as broad as half width of frons, with straight lateral margins, reaching front of frons (<xref ref-type="fig" rid="F2">Fig. 7</xref>) or narrowing to middle and reaching front of frons as the narrow point, covered by thick brown to gray microtrichosity and with longitudinal median groove (<xref ref-type="fig" rid="F2">Figs 5</xref>, <xref ref-type="fig" rid="F2">6</xref>). Interfrontal setae arranged in one or two rows along margin of ocellar triangle, long, irregularly incurved. Ocellar and vertical setae long and slender. Internal and external vertical setae indistinct, about six orbital setae. Clypeus large, brown to black and microtrichose, proboscis short, palpus short and dark or yellow. Antenna brown or yellow, pedicel large, about as long as broad, 1<sup>st</sup> flagellomere longer than broad. Arista almost naked, white, dark on basal segment.</p><p>Thorax dark brown, entirely covered with gray or brown microtrichosity. Postpronotal lobe with numerous dark long setulae (no distinct setae). Scutum convex, covered with gray microtrichosity and with numerous long dark setulae. Notopleuron with a group of long dark setulae and indistinct setae. Scutellum rounded, convex, microtrichose, brown in middle, gray at sides and with long dark setulae. Apical and lateral scutellar setae long and dark. Pleuron completely microtrichose. Anepisternum and anepimeron without setulae, katepisternum covered with long dark or pale setulae.</p><p>Legs simple, gray microtrichose. Tibial organ absent.</p><!--PageBreak--><p>Wings brown with thick dark brown veins. Halter dark brown or yellow.</p><p>Abdomen oval, dorsally covered with brown microtrichosity, gray microtrichose at sides and below and with numerous long dark setulae.</p><p>Male genitalia rather similar to those of <italic><tp:taxon-name>Platycephala</tp:taxon-name></italic> and <italic><tp:taxon-name>Eurina</tp:taxon-name></italic>, surstylus short and broad.</p></tp:treatment-sec><tp:treatment-sec><!--Section generated to contain objects referenced in tp:taxon-treatment.--><fig id="F2" position="float" orientation="portrait"><label>Figure 3–8.</label><caption><p><bold>3</bold> <italic><tp:taxon-name>Trichieurina haladai</tp:taxon-name></italic> sp. n. (holotype): dorsal view <bold>4</bold> <italic><tp:taxon-name>Trichieurina sabroskyi</tp:taxon-name></italic>: dorsal view <bold>5</bold> <italic><tp:taxon-name>Trichieurina haladai</tp:taxon-name></italic> sp. n. (holotype): Head with ocellar triangle <bold>6</bold> <italic><tp:taxon-name>Trichieurina sabroskyi</tp:taxon-name></italic>: Head with ocellar triangle <bold>7</bold> <italic><tp:taxon-name>Trichieurina pubescens</tp:taxon-name></italic>: Head with ocellar triangle <bold>8</bold> <italic><tp:taxon-name>Trichieurina haladai</tp:taxon-name></italic> sp. n. (holotype): epandrium.</p></caption><graphic xmlns:xlink="http://www.w3.org/1999/xlink" xlink:href="zookeys-433-089-g002.jpg" position="float" orientation="portrait" xlink:type="simple"/></fig></tp:treatment-sec></tp:taxon-treatment>
