# Supplementary material for: A new species of Trichieurina (Diptera, Chloropidae) with a key to the world species of the genus
Source: Zookeys. 2014 Aug 13;(433):89–96. doi: 10.3897/zookeys.433.7847 (PMC4141181; doi:10.3897/zookeys.433.7847)
Supplement: XML Treatment for Trichieurina haladai [file zookeys.433.7847-treatment2.xml]

<!DOCTYPE tp:taxon-treatment
  PUBLIC "-//TaxonX//DTD Taxonomic Treatment Publishing DTD v0 20100105//EN" "tax-treatment-NSO.dtd">
<tp:taxon-treatment xmlns:tp="http://www.plazi.org/taxpub"><tp:treatment-meta><kwd-group><label>Taxon classification</label><kwd><named-content content-type="kingdom">Animalia</named-content></kwd><kwd><named-content content-type="order">Diptera</named-content></kwd><kwd><named-content content-type="family">Chloropidae</named-content></kwd></kwd-group><mixed-citation publication-type="journal"><person-group><name><surname>Kubík</surname><given-names>Štěpán</given-names></name><name><surname>Barták</surname><given-names>Miroslav</given-names></name></person-group><article-title>A new species of <italic>Trichieurina</italic> (Diptera, Chloropidae) with a key to the world species of the genus</article-title><source>Zookeys</source><day>13</day><month>8</month><year>2014</year><volume>2014</volume><issue>433</issue><fpage>89</fpage><lpage>96</lpage><pub-id pub-id-type="doi">10.3897/zookeys.433.7847</pub-id></mixed-citation></tp:treatment-meta><tp:nomenclature><tp:taxon-name>
                        <tp:taxon-name-part taxon-name-part-type="genus">Trichieurina</tp:taxon-name-part>
                        <tp:taxon-name-part taxon-name-part-type="species">haladai</tp:taxon-name-part>
                        <object-id xmlns:xlink="http://www.w3.org/1999/xlink" content-type="zoobank" xlink:type="simple">http://zoobank.org/FA6793CE-8429-4072-8A20-288CCCA73F7C</object-id>
                    </tp:taxon-name><tp:taxon-status xmlns:xlink="http://www.w3.org/1999/xlink" xlink:type="simple">sp. n.</tp:taxon-status><xref ref-type="fig" rid="F1">Figs 1</xref><xref ref-type="fig" rid="F2">, 3</xref><xref ref-type="fig" rid="F2">, 5</xref><xref ref-type="fig" rid="F2">, 8</xref><xref ref-type="fig" rid="F3">, 10</xref><xref ref-type="fig" rid="F3">, 12</xref></tp:nomenclature><tp:treatment-sec sec-type="Material examined"><title>Material examined.</title><p>Holotype: male, Zambia NW, Solwezi env. <named-content xmlns:xlink="http://www.w3.org/1999/xlink" content-type="dwc:verbatimCoordinates" xlink:type="simple">12°11'40"S, 26°23'56"E</named-content>, 1.–3.xii.2002, J. Halada leg. Paratype: female, Zambia C, 120 km N from Lusaka, <named-content xmlns:xlink="http://www.w3.org/1999/xlink" content-type="dwc:verbatimCoordinates" xlink:type="simple">14°19'40"S, 28°16'56"E</named-content>, 12.–14.xii.2002, J. Halada leg. Holotype and paratype are deposited in the collection of the Czech University of Life Sciences Prague.</p></tp:treatment-sec><tp:treatment-sec sec-type="Diagnosis"><title>Diagnosis.</title><p>Similar to <italic><tp:taxon-name>Trichieurina sabroskyi</tp:taxon-name></italic> in the shape and colour of ocellar triangle, but the scutum is yellowish brown with three broad black stripes.</p></tp:treatment-sec><tp:treatment-sec sec-type="Description"><title>Description.</title><p>(Holotype) Body length 6 mm. Head yellowish brown, higher than long. Eye small, rounded oval and vertically elongated. Gena broad, as broad behind as the width of eye, yellow, with yellow microtrichosity and long dark setulae. Postgena with yellow lower edge without microtrichosity. Frons projecting before eye margin at a distance corresponding to the length of eye, with triangular fore margin and long black frontal setae. Ocellar triangle posteriorly as broad as half width of frons, narrowing to middle and reaching front of frons as a narrow point, brown, with gray microtrichosity and with dark brown longitudinal median groove (<xref ref-type="fig" rid="F2">Fig. 5</xref>). Ocellar tubercle black. Interfrontal setae in two rows on margin of ocellar triangle, long, irregularly incurved. Ocellar setae long and slender, similar to other relatively long setulae on head. External and internal vertical setae indistinct, numerous orbital setae. Clypeus large, brown to black, slightly gray microtrichose. Proboscis short, palpus short, but clubbed, yellow, with numerous long black setulae. Antenna yellow, pedicel large, about as long as broad, 1<sup>st</sup> flagellomere longer than broad. Arista almost naked, white, with yellow basal segment.</p><fig id="F1" position="float" orientation="portrait"><label>Figure 1–2.</label><caption><p><bold>1</bold> <italic><tp:taxon-name>Trichieurina haladai</tp:taxon-name></italic> sp. n. (holotype): lateral view <bold>2</bold> <italic><tp:taxon-name>Trichieurina sabroskyi</tp:taxon-name></italic>: lateral view.</p></caption><graphic xmlns:xlink="http://www.w3.org/1999/xlink" xlink:href="zookeys-433-089-g001.jpg" position="float" orientation="portrait" xlink:type="simple"/></fig><fig id="F2" position="float" orientation="portrait"><label>Figure 3–8.</label><caption><p><bold>3</bold> <italic><tp:taxon-name>Trichieurina haladai</tp:taxon-name></italic> sp. n. (holotype): dorsal view <bold>4</bold> <italic><tp:taxon-name>Trichieurina sabroskyi</tp:taxon-name></italic>: dorsal view <bold>5</bold> <italic><tp:taxon-name>Trichieurina haladai</tp:taxon-name></italic> sp. n. (holotype): Head with ocellar triangle <bold>6</bold> <italic><tp:taxon-name>Trichieurina sabroskyi</tp:taxon-name></italic>: Head with ocellar triangle <bold>7</bold> <italic><tp:taxon-name>Trichieurina pubescens</tp:taxon-name></italic>: Head with ocellar triangle <bold>8</bold> <italic><tp:taxon-name>Trichieurina haladai</tp:taxon-name></italic> sp. n. (holotype): epandrium.</p></caption><graphic xmlns:xlink="http://www.w3.org/1999/xlink" xlink:href="zookeys-433-089-g002.jpg" position="float" orientation="portrait" xlink:type="simple"/></fig><p>Thorax yellowish–brown, completely covered with brownish yellow or gray microtrichosity. Postpronotal lobe brown with dark rounded spot and numerous long black setulae, postpronotal setae indistinct. Scutum convex, brown, with three broad blackish brown and gray microtrichose stripes and with numerous very long black setae. Notopleuron with numerous long dark setae. Scutellum rounded, yellow, with yellow microtrichosity and long dark setae. Apical and lateral scutellar setae long and black. Pleuron completely microtrichose. Both anepisternum and anepimeron yellow each with dark rounded spot and without setulae, katepisternum yellow with large black and silvery microtrichose spot and covered with numerous dark setulae. Legs simple, yellowish brown with gray microtrichosity.</p><p>Wings brown with thick dark brown veins. Halter yellow.</p><!--PageBreak--><p>Abdomen oval, yellowish brown, microtrichose and with numerous long setulae.</p><p>Male genitalia (<xref ref-type="fig" rid="F2">Figs 8</xref> and <xref ref-type="fig" rid="F3">10</xref>) similar to <!--PageBreak--><!--PageBreak--><!--PageBreak--><italic><tp:taxon-name>Trichieurina sabroskyi</tp:taxon-name></italic> (<xref ref-type="fig" rid="F3">Figs 9</xref> and <xref ref-type="fig" rid="F3">11</xref>), epandrium of <italic><tp:taxon-name>Trichieurina haladai</tp:taxon-name></italic> (<xref ref-type="fig" rid="F2">Fig. 8</xref>) broader and more rounded, surstylus broader and more pointed, thorn–hooked. Hypandrium (<xref ref-type="fig" rid="F3">Fig. 10</xref>) open, postgonite broad and short.</p><p>Female with long cerci (<xref ref-type="fig" rid="F3">Fig. 12</xref>).</p><fig id="F3" position="float" orientation="portrait"><label>Figure 9–13.</label><caption><p><bold>9</bold> <italic><tp:taxon-name>Trichieurina sabroskyi</tp:taxon-name></italic>: epandrium <bold>10</bold> <italic><tp:taxon-name>Trichieurina haladai</tp:taxon-name></italic> sp. n. (holotype): hypandrium and phallic complex <bold>11</bold> <italic><tp:taxon-name>Trichieurina sabroskyi</tp:taxon-name></italic>: hypandrium and phallic complex <bold>12</bold> <italic><tp:taxon-name>Trichieurina haladai</tp:taxon-name></italic> sp. n. (paratype): female terminalia <bold>13</bold> <italic><tp:taxon-name>Trichieurina crinita</tp:taxon-name></italic>: male genitalia (after <xref ref-type="bibr" rid="B4">Nartshuk 1966</xref>).</p></caption><graphic xmlns:xlink="http://www.w3.org/1999/xlink" xlink:href="zookeys-433-089-g003.jpg" position="float" orientation="portrait" xlink:type="simple"/></fig></tp:treatment-sec><tp:treatment-sec sec-type="Etymology"><title>Etymology.</title><p>The species is named in honor of J. Halada, a collector of the types.</p></tp:treatment-sec><ref-list><ref id="B4"><mixed-citation xmlns:xlink="http://www.w3.org/1999/xlink" xlink:type="simple"><person-group><name name-style="western"><surname>Nartshuk</surname><given-names>EP</given-names></name></person-group> (<year>1966</year>) <article-title>A new genus and new species of Chloropidae (Diptera) from Middle Asia.</article-title><source>Trudy Zoologicheskogo Instituta Leningrad</source><volume>37</volume>: <fpage>258</fpage>–<lpage>271</lpage>.</mixed-citation></ref></ref-list></tp:taxon-treatment>
